# Supplementary material for: Mechanism of miRNAs and miRNA-mRNA Regulatory Networks in Modulating Drug Resistance in HER2-Positive Breast Cancer: An Integrative Bioinformatics Approach
Source: Cancers (Basel). 2024 Nov 26;16(23):3962. doi: 10.3390/cancers16233962 (PMC11640410; doi:10.3390/cancers16233962)
Supplement: Supplementary file 1 [file cancers-16-03962-s001.zip]

Archive with 1 entries (1 files):
- cancers-3296004-supplementary.pdf
